# Supplementary material for: Clinical utility of overviews on adverse events of pharmacological interventions
Source: Syst Rev. 2023 Jul 31;12:131. doi: 10.1186/s13643-023-02289-z (PMC10388527; doi:10.1186/s13643-023-02289-z)
Supplement: Supplementary file 4 — Additional file 4. [file 13643_2023_2289_MOESM4_ESM.xlsx]

## Sheet: Tabelle1
Pharmacological expert	gender	age	country	profession	area(s) of expertise	seniority	workplace: public or private sector	(short) description of working field
Salmaan Kanji	Male	48	Canada	Pharmacist	Critical Care/Acute Care	22 years	Public - Ottawa Hospital	Clinical pharmacy specialist in critical care and acute care for >20 years. Also a pharmacoepidemiologist and Assistant Professor of Pharmacy and Medicine
Pierre Thabet	Male	28	Canada	Pharmacist	Critical Care and Internal Medicine	5 years	Public - Montfort hospital	Clinical pharmacist overseeing the pharmacotherapy of medicine and ICU patients in a multidisciplinary team setting. Also Assistant Clinical Professor of Pharmacy at University of Ottawa
Sven Schmiedl	Male	47	Germany	MD, specialization: Clinical Pharmacology	Internal medicine (oncology): University Hospital (2 Years), Clinical Pharmacology: University Hospital (18 Years)	8 years	Public - University Hospital Essen, Private - University Hospital Wuppertal	Internal medicine (oncology): clinical ward / M.D. routine, Clinical pharmacology: senior consultant covering a broad range of medical specialties (university hospital), experience in designing, conducting, and analyzing clinical trials and pharmacoepidemiological studies
Petra Thürmann	Female	62	Germany	MD, specialization: Clinical Pharmacology	Clinical trials, geriatric pharmacotherapy	36 years	Private - Helios University Hospital	Clinical pharmacologist performing and overseeing clinical trials in hospital, conducting clinical trials improving polypharmacy in older adults, involved in developing guidelines and PIM list. > 20 years experience in pharmacovigilance.
Fadi Guirguis	Male	30	Canada	Pharmacist	Medical Oncology	4 years	Public - Ottawa Hospital	Outpatient clinical care of medical oncology patients
Shellyza Sajwani	Female	35	Canada	Pharmacist	Inpatient Oncology Pharmacy	9 years	Public - Ottawa Hospital	Clinical pharmacist working in the inpatient oncology pharmacy setting , covering patients admitted due to complications related to cancer or cancer treatment
Marie-France Gauthier	Female	34	Canada	Pharmacist	Cardiology and internal medicine	9 years	Public - Ottawa Hospital	Clinical pharmacist working in inpatient internal medicine and cardiology; involved in teaching at the medicine faculty and pharmacy faculty
