# Supplementary material for: Clinical utility of overviews on adverse events of pharmacological interventions
Source: Syst Rev. 2023 Jul 31;12:131. doi: 10.1186/s13643-023-02289-z (PMC10388527; doi:10.1186/s13643-023-02289-z)
Supplement: Supplementary file 5 — Additional file 5. [file 13643_2023_2289_MOESM5_ESM.xlsx]

## Sheet: Tabelle1
Overview	Quotes on clinical utility	Main category	Subcategory		Quotes on missing details	Main category	Subcategory
Abramowitz	This overview summarizes the reported OR of adverse events associated with PPI use for GERD. The authors simply report the data from the individual SRs without any further synthesis, assessment of overlap, or assessment of discordance. I don’t believe that there is any new knowledge to be gained from this overview.	Summary of SR results			However, an assessment of overlap or discussion of the variability between SRs (discordance) would have been useful	Missing methodological steps	Additional assessments
	No new knowledge in this overview.				Assessment of overlap and assessment of discordance/variability in reported OR of each AE	Missing methodological steps	Additional assessments
	This overviews reports (but does not comment on) the range of OR attributed to each pre-specified AE. There is some value in reading this overview as a summary of the avaialble SRs. One would have to read them all to see the variability in these outcomes	Summary of SR results
Bonovas	Discrepant results of meta-analyses of RCTs are clearly stated. For example, an increased risk for “any infection” was revealed for the four biological therapies (combined) compared to placebo in one meta-analysis. At least for malignancies, observational studies / registries might be also of relevance (rare events, time-dependent carcinogenesis).	Other, Summary of SR results	Highlighting gaps or limitations in current evidence, Summary contrasting inconsistent SR results		Definition of AEs is provided.
	For a very relevant outcome (serious infection), similar results were found in all meta-analysis as revelaed by the overview which has to be considered clinically relevant. On the other hand, uncertainties regarding other outcomes are clearly stated as well (see above: “any infection”).	Other, Summary of SR results	Highlighting gaps or limitations in current evidence, Summary demonstrating consistent SR results		Due to the fact that (immunosuppressant) co-medication may impact the risk for infectons / malignancies and alter respective risk estimates (dysbalance betweeen the treatment arms?) a comment on this issue would be meaningful. Even in placebo-controlled trials, corticosteroids etc. may have been considered as usaul care in both treatment arms? Maybe, relevant co-medication was excluded in the RCT…	Missing further information	On intervention (co-medications)
	In addition, for some outcomes, limitations of risk estimates (if calculated in the meta-analyses at all) are clearly described (rare number of malignancies, tuberculosis). Hence, new knowledge has not been generated but description of discrepant results has to be considered as (limited) additional value.	Other, Summary of SR results	Highlighting gaps or limitations in current evidence, Summary contrasting inconsistent SR results		Since only one indication has been considered (colitis) dosing might be similar in all studies. However, a statement regarding the dose would be helpful	Missing further information	On intervention (dosage)
	This overview is helpful for clinicians due to a critical appraisal of the persent as well as of the lacking evidence regarding relevant (S)AEs.	Other	Highlighting gaps or limitations in current evidence		In addition, duration of maintenance treatment may also differ between the studies included in the respective meta-analyses and should be clearly stated or discussed.	Missing further information	On intervention (duration)
	Furthermore, definitions of events (e.g. serious infection, opportunistic infection) are clearly stated.	Other	Providing information on: definitions of AEs
	In addition, open research questions (e.g. elderly patients, long-term tretmant, head-to-head comparisons) are clearly stated allowing the tretaing physician a critical assessent of subgroups of patients with lacking evidence.	Other	Highlighting gaps or limitations in current evidence
Campbell FU	This umbrella review confirmed that the only gene that has been validated by systematic review and meta-analysis as having clinical significance for the prediction of toxicity from FU-based chemotherapies was DPYD. Evidence was strongest for the polymorphism DPYD IVS14+1G>A, which was shown to predict global and specific toxicities for capecitabine and infusional FU. Polymorphism DPYD 2846A>T was…	Other	Results		Clinical utility is low at this point, as centers generally do not do DPD testing prior to starting chemotherapy, however this could change in the future	Other limitations	Lacking practical relevance
	The overview provided a consolidation of information with regards to 5FU related genetic polymorphisms which would not be available if one were to review the best systematic review, however there was no additional new knowledge presented	Summary of SR results	Summary of results that were not synthesized or presented in a single SR		Clinical definitions of neutropenia and grading of diarrhea would have increased clinical utility with regards to the extent of toxicity related to various mutation.	Missing further information	On outcome (definitions of AEs)
	The new knowledge would be considered somewhat valuable, as this review provided a holistic or consolidative viewpoint of various pharmacogenetic mutations and their relation to 5FU and platinum based toxicities.	Summary of SR results	Summary of results that were not synthesized or presented in a single SR		In addition, it would have been useful to understand how dosing changes affects DPD-mediated 5FU toxicities.	Missing further information	On intervention (dosage)
	The overview would be useful to clinicians, as each individual systematic review studied varying mutations, and it was useful to review an overview article that providing a holistic viewpoint	Summary of SR results	Summary of results that were not synthesized or presented in a single SR
Campbell Irinotecan	It is already well known that UGT1A1 polymorphisms have an increased risk of developing irinotecan-induced toxicities, specifically related to diarrhea and neutropenia.. Irinotecan is a prodrug that is hydrolyzzed in the liver to SN-38, the active metabolite. SN-38 is further metabolized to its inactibe metabolite by UGT1A1, so individuals who inherit polymorphisms in the UGT1A1 gene have reduced…				It is uncertain as to whether this overview would be clinically useful for clinicians yet, as standard UGT-1 genotyping is not currently done in many centers, including the writer’s own center. This is because most up-to-date systematic reviews focusing on responses to irinotecan chemotherapy have found that UGT1A1 polymorphisms was not associated with any change to objective response rate, progr…	Other limitations	Lacking practical relevance
	However, the umbrella review also found that the association between UGT1A1 risk and diarrhea did not occur in patients who have low dose irinotecan. It was also good to find out that the presence and absence of co-administration of FU with irinotecan does not seem to affect the asociation between UGT1A1 polymorphisms and irinotecan induced neutropenia	Other	Results		It is therefore still uncertain whether UGT1A1 genotyping is a clinically effective strategy, and this important factor which will determine clinician uptake will not be determined until further experimental studies have been carried out.	Other limitations	Lacking practical relevance
	The above new knowledge would be seen to have low to moderate value, as it was shown that in at least one of the four reviews, subgroup analysis was not conducted for UGT1A1 and diarrhea	Other	Highlighting gaps or limitations in current evidence		It would be useful to know more information about the specific dose of irinotecan used in these studies, to further examine the relationship between irinotecan dosing and UGT1A1 genotype. For example, one of the studies (Hu et al,) set 125mg/m2 as the cut-off between low and medium/high doses, while another study, Liu et al, set 150mg/m2 as the cut-off between low and medium/high doses. Because o…	Missing further information	On intervention (dosage)
	However, the above described new knowledge would still be useful for new learners, as well as individuals looking for a consolidation of information with regards to UGT1A1 genotyping and irinotecan related adverse effects.	Summary of SR results, Other	Provide an introduction to the topic
Campbell MTX	Although there isn’t necessarily new knowledge in this overview, it provides a comprehensive reference for interested readers. The added value comes from a thorough summary document which is useful to both clinicians and researchers in the field of personalized medicine. A reader interested in the association between methotrexate toxicities and genetic polymorphisms (such as MTHFR C677T and A1298…	Summary of SR results			This overview excluded reviews that were associated with improved outcomes or patient survival and only focused on methotrexate toxicities. This may have left out important context for assessing the benefit vs risk of methortrexate use in a patients with pharmacogenetic disadvantages	Missing further information	On outcome (benefits)
	The additional value comes from the ability of readers interested in pharmacogenetic properties of methotrexate and associated toxicities to have a concise and detailed article encompasing the available evidence across multiple systematic reviews.	Summary of SR results			In addition, genes other than MTHFR have been investigated in methotrexate induced toxicites and they were not included in this overview.	Missing further information	On population (genetic polymorphisms)
	I agree with the writers of the overview when they say: “This umbrella review, however, included systematic reviews that have investigated different variations in ethnicity, cancer type, polymorphism, or toxicity, and their synthesis represents a unique resource of validated findings for researchers, clinicians, and policy makers.” (Campbell et al, 2016)	Summary of SR results			Also, only English published systematic reviews were included in this overview, which may limit international influence on comprehensive research.	Other limitations	Language restriction
	Yes – due to reasons of comprehensive aggregation of data across various demographics, this is actually more usefull than the individual systematic reviews. For example, one of the SRs only looked at the pharmacogenatic relationship in a pediatric population, which on its own, doesn’t provide a big picture of the available evidence regardless of age.	Summary of SR results	Summary of results that were not synthesized or presented in a single SR
Cates 2014	Yes, new data are generated in this study.	New meta-analysis of results	New meta-analysis of results		This is one of the most complete overview of reviews I have yet seen in terms of description of the data and empirical findings.
	It appears as though meta-analysis was done for many of the outcomes, for various LABA +/- ICS combinations. The meta-analyses done in this overview are quite granular and address many combinations of agents. These are presented in forest plots	New meta-analysis of results	New meta-analysis for subgroups or specific research questions not analyzed separately in included SRs		Compared to other overviews of adverse effects, the authors provide more rigid assessments of the evidence and little subjective interpretation of the discordance between included systematic reviews (some showing increased mortlaity and others not showing this
	Their conclusion that “ of the reviews found a significant increase in death of any cause, nor could any of the reviews exclude the possibility of a two-fold increase in mortality on regular formoterol or salmeterol (as monotherapy or combination therapy) in adults with asthma” appears somewhat contradictory and may be confusing to clinicians. Although this conclusion is accurate, their remains a…	Other	Results
	Yes this overview would be useful to clinicians. Not only does this overview produce new knowledge, but it also provides specific information about specific drugs, combination of drugs and outcomes. This overview had the information necessary for high level policy maker decision and clinicians make patient specific decisions.	New meta-analysis of results	New meta-analysis for subgroups or specific research questions not analyzed separately in included SRs
	The amout of information, is somewhat overwhelming and difficult to parse. However, the authors and classic Cochrane format includes the short forms and a clear table of contents to direct clinicians to the relevant parts	Other	Presentation of Results
Cates 2012	Yes. New analyses have been conducted focussing on pediatric studies included as part of formerly published SRs (without age restrictions). Furthermore, additional pediatric studies were identified by updated searches. In addition, indirect comparisons were made for different tretament regimens.	New meta-analysis of results	New meta-analysis for subgroups or specific research questions not analyzed separately in included SRs		No. All relevant information is clearly presented and was considered in the statistcal analysis if needed. For example, a dose-stratified analysis has been conducted if appropriate (e.g., formoterol vs. placebo).
	Despite some uncertainties, calculated risk estimates underline, for example, the importance of a combination of ICS and LABA to reduce AEs. In other words, LABA only treatment was found to be associated with the highest AE risk. Hence, a combined treatment seems recommendable in children (which is also the case in adults.	Other	Results
	Overview is very useful for clinicians due to new analyses for a peditric population	New meta-analysis of results	New meta-analysis for subgroups or specific research questions not analyzed separately in included SRs
	On the other hands, results are critically discussed taking into account several limitations and resulting uncertainties (e.g. indirect comparison of risks between salmeterol and formoterol due to lacking head-to-head comparisons.	Other	Highlighting gaps or limitations in current evidence
Chen	New knowledge in terms of conducting statistical analysis not previoulsy performed has not been generated in this overview. However, description of conflicting results of meta-analyses for different indications are given.	Summary of SR results	Summary contrasting inconsistent SR results		Unfortunately, no statistical analysis was conducted due to the descriptive character of the overview.	Missing methodological steps	New meta-analysis
	Discussion of limited value of RCTs (limited time frame, rare events) to answer the research question may help the readers to understand the uncertainties regarding risk estimates reported in SRs	Other	Highlighting gaps or limitations in current evidence		Despite the fact that some relevant issues (dose, duration) are (in part) explicitly stated in the main table, a more structured presentation (e.g., separate colums) would be helpful for a clinical assessment of the data.	Other limitations	Presentation of results
	Inclusion of observational studies and desription of conflicting results is of added value.	Other, Summary of SR results	Approach: Primary study type, Summary contrasting inconsistent SR results
	Furthermore, dose and duration are discussed and (in part) explicitly stated in the main table of the manuscript.	Other	Providing information on: dose, duration
	This overvew is useful due to the presentation of discrepant results comparing different RCTs as well as comparing RCTs and other studies.	Summary of SR results	Summary contrasting inconsistent SR results
Dragioti	After reading this umbrella review I was somewhat astonished and confused. The original studies and metaanalyses had usually schown an association between use of certain antidepressants and e.g. increased risk for suicide in children and adolescents, also an increased risk for osteoporotic fractures was well-known. As a result of the different type of analyses and grading most of the previous “ev…	Other	Results		Because a high number of patients receiving antidepressants belongs to the old age group, a differentiation according to age e.g. above 65 years would be more helpful	Missing methodological steps	Subgroup analysis
	As described above, there is indeed new information, but this new information (= less risk) leaves me rather confused instead of convinced. Because some of the previously known risk have a sound pharmacologic basis and have also been seen in RCTs. And this overview was explicitly done using cohort and case-control studies.	Other	Results		As described under 4, the research questions regarding exposure during pregnancy should be answered more precisely describing pregnancy month of exposure, duration, dose, combination therapy etc	Missing further information	On intervention (dose, duration, co-medications), on population (pregnancy trimester)
	Partially. Because the risk for cjildren and adolescents remained even after sensitivity analyses. But as the authors write, that the risk for fractures is probably higher in older adults, this result does not help a lot.	Other	Results
	Some of the individual SRs was more helpful in this regard. Also, some SRs assessing the risk of autism disorder are more specific and differentiate according to certain drugs, months of exposure etc. and clinically more helpful
Els	To some extent. In this overview and meta-analysis, 14 reviews focussing on different pain treatments were included. In total, 14 opioids were considered in these reviews (morphine equivalents were claculated). Where data from a trial were presented in more than one review data, were only included once to avoid multiple counting of studies (see methods section). (new knowledge generated?)	New meta-analysis of results	New meta-analysis of results		AEs are well defined and uncertainties in identifying AEs are discussed (e.g., underreporting). Duration was considered to some extent.
	Increasing evidence due to a higher number of patients used for calculating risk estimates (for any AE, any SAE, some particular AE).	New meta-analysis of results	Increased evidence by including a higher number of patients than the included SRs		No dosage related analysis have been condcuted	Missing methodological steps	Subgroup analysis
	At least to some extent. Limited number of studies / reviews comparing opioids and active pharmacological treatment. (Would this overview be useful to clinicians?)	New meta-analysis of results	New meta-analysis for subgroups or specific research questions not analyzed separately in included SRs		From a pharmacological point of view, summarizing different compounds as one compund class (in particular regarding (S)AEs) has to be discussed critically (side effects differ to some extent between opioids due to differing “affinitiy" to relevant opiod receptor subtypes [rational for opioid rotation]) or other specific side effects (e.g. serotonergic effects of tramadol).	Other limitations	Flawed analysis
					Furthermore, non-analgesic co-medication has to be considered for some AEs (e.g., constipation).	Missing further information	On intervention (co-medications)
Fernandes	There is new knowledge here. The authors are interested in the prevalence of GI and behavioural adverse events associated with steroid use in children with respiratory disease. The authors claim that AE are poorly described in the 7 included SRs. In fact, they felt that they were so poorly described that they extracted the outcomes from primary studies and did their own meta-analysis. The output …	New meta-analysis of results	New meta-analysis for subgroups or specific research questions not analyzed separately in included SRs		It would be good if the rates of AE were further broken down by dose, specfiic steroid, IV or PO, duration of use (they only included short term use defined as 2 weeks or less but many of these trials are single dose), and age of children (included neonates to 18 years of age). These subgroups may not have been feasible	Missing methodological steps	Subgroup analysis
	The other source of added value here is that the overview authors’ research question was broad with respect to the diseases that children have that might require steroid therapy. There seems to be no SR asking this same question so the authors of this overview included SRs on a variety of respiratory disease for which steroid therapy was assessed.	New meta-analysis of results	New meta-analysis across conditions not analyzed together in included SRs
	While this approach would definitely introduce unnecesary heterogeiety for efficacy outcomes, it would be reasonable to assume that AEs to steroids are independent of the disease allowing for the pooling of steroid trials of different respiratory diseases (i.e., asthma, pneumonia, Croup, bronchiolitis).	New meta-analysis of results	New meta-analysis across conditions not analyzed together in included SRs
	The added value comes from two sources 1)the pooling of AE data across different respiratory diseases in children for which steroids have been studied	New meta-analysis of results	New meta-analysis across conditions not analyzed together in included SRs
	and 2)the meta-analysis of AE outcomes from primary studies (which I’m not sure all overview authors would undertake. This blurs the lines between a SR and an overview)	New meta-analysis of results
	If I had this clinical question I would much rather just read this than the 7 systematic reviews. I would prefer to read this over the best SRs for each included respiratory diseases. . Aggregating data on systematic reviews in the way Fernandes et al. did provides much more usuable information than any of the individual SRs could.	Summary of SR results	Summary of results that were not synthesized or presented in a single SR
Gatti	This overview looking at adverse events associated with fluoroquinolones reported in meta-analyses exemplifies what is meant when we say that overviews are good for evaluating rare adverse events. They extracted risk estimates for specific AEs from each review and reported them as a range. They then further evaluated the quality of the evidence (AMSTAR2), credibility of the findings using objecti…	Summary of SR results	Summary of SR results with additional assessments		As always there are details that I would have liked to see but the limitations are from the individual SRs, not the Overview.	Missing further information
	As above. The use of tools to assess quality and credibility/causality in particular adds new knowledge in the sense of increased confidence recommendations/assessment of risk.	Summary of SR results	Summary of SR results with additional assessments
	Given that there is new knowledge this overview I would rather read this than any of the individual SRs.	Summary of SR results	Summary of SR results with additional assessments
Grootens	Overall, there was no new evidence for rare AEs or a new finding in terms of comparison of toleraility between the different drugs used	Other	Results		For the AE in focus, questions about “vulnerable” group (age, gender) were adressed as well as time course and dose-response-relationship.
	However, this overview clearly represented a new approach for an umbrella review about adverse events. Firstly, important questions about AEs and their management were formulated by physicicians, pharmacists and particularly important: patient representative. It was the aim of this overview to identify answers to these questions, even if the answers were “hidden” in previous SRs or could only be …	Other	Approach: Formulation of research question		Yes, the definition of weight gain may be different in the clinical trials and SRs, however, this is a priori not so important for the information required before starting treatment or when monitoring therapy.	Missing further information	On outcome (definitions of AEs)
	Secondly, and this is a step above and beyond overviews of SRs: the authors tried to give new guidance and simple solutions for old and well-known problems.	Other	Approach: Providing new guidance
	The new knowledge ist indeed the difference of the timeframe of the AE weight gain: that it starts rapidly after treament start in younger patients and it plateaus afetr a certain time. In contrast, in adults, weight gainmay starteven after 3 months of treatment and increase steadly all over the time. This is a peace of infromation which was apparently not of much interest in the previous SRs, bu…	Other	Results
	This overview was useful, but not only because of the overview, but because of the answers to important questions, which were developed as a result after clinical judgement of the expert group. One may say, that this overview takes its advantage out of the fact, that clinical questions were addressed rather than methodological or statistical details.	Other	Approach: Formulation of research question
Ijaz	Yes, indeed, this overview does not focus on clozapine-based therapies versus “all other combinations” and rather focusses on the metabolic outcomes. Also the most recent Cochrane Review 2017 focusses on efficacy and then automatically clozapine comes into focus. It should be noted, that if all other therapies fail, clozapine should be used. And clozapine is not only associated with agranulocytos…	Other	Results?		There is no attempt for gender/age differentiation, whoch would be very useful. As written above, there is a sex difference in weight gain, it is not quite clear also for metabolic syndrome. The AE is clearly stated and precise enough	Missing further information	On population (age, gender)
	Firstly, the focus on metabolic syndrome and not a mixture of all AEs	Other	Approach: Choice of AE
	Secondly, a reasonable differentiation of comparator therapies	Other	Approach: Reasonable comparators
	Thirdly, the information about the potential of aripiprazole reducing the risk for metabolic syndrome.	Other	Results?
	As described under 2, there is additional infromation above and beyond the SRs. The overview is orineted towards the requirements of clinicians.	Other	Results?
Ioannidis	Added value – yes, similar to the other 2 umbrella studies. Meta-analysis on the same topic may reach inconsistent results and conclusions, therefore providing a more comprehensive review of all the evidence is useful. Clinically applicable – yes.	Summary of SR results	Summary contrasting inconsistent SR results		No info on posology, but often it reviews classes of medications rather than a specific medication so I don’t think it could’ve been feasible to comment on doses.	Missing further information	On intervention (dosage)
	New knowledge – Several of the claimed associations with cancer may not be supported by the overall analysis of the literature. The majority of surveyed meta-analyses have found no significant associations, and the number of meta-analyses that have shown significantly increased risk is similar to those that have shown significantly decreased risk for the same medications. Few claims of increased …	Other	Results
	I think it is quite useful for the clinician and cautions the claimed associations with cancer mostly because of the quality of the data.	Other	Results
	Useful to clinicians because many systematic reviews were published on this subject and it provides a review of all the evidence (more comprehensive) + summarizes the findings well. Different meta-analyses provide differing conclusions so it is helpful to get an overall review of the litterature + critical apraisal.	Summary of SR results	Summary contrasting inconsistent SR results
Lu	No new knowledge is generating in this overview. The findings consolidate previous knowledge from other studies	Summary of SR results			The dose is not described – however this is not that relevant given that there is limited variability in dosing for osteoporosis.
	There is value to this overview given that it consolidates knowledge on adverse effects of bisphosphonate from 8 systematic reviews that each looked at only on adverse effect. This overview provides a comprhenesive understanding of adverse events of bisphosphonates and not just the risk of one adverse event as done with prior systematic reviews.	Summary of SR results	Summary of results that were not synthesized or presented in a single SR		What is lacking is mor einformation on timing/duration of exposure. The overview reports some subgroup analyses of long term exposure vs. non-long-term exposure but this is only briefly described in the discussion. Understandably, this overview can only report information as reported in the systematic reviews	Missing further information	On intervention (duration)
	This overview is certainly useful as it consolidates information about multiple systematic reviews, as well as multiple systematic reviews about each adverse effect. I would like refer to this overview before going to th eindividual systematic reviews.	Summary of SR results	Summary of results that were not synthesized or presented in a single SR
Macias Saint-Gerons	Added value – yes -> were able to review available evidence to support the WHO recommendations for maternal immunization. Confirmed that influenza vaccines do not increase risks of interest whereas pertussis vaccines likely do not increase risks of AE but with more uncertainty. Clinically applicable – yes.	Other	Results		No.
	New knowledge - ? I guess so. Found that the available cumulative evidence in the SRs to support vaccine safety was based mostly on observational data. Showed that more uncertainty exists with the safety of pertussis vaccines (vs influenza). Also showed that evidence from SRs was almost xistent for those vaccines indicated in exceptional situations (hepatitis B, yellow fever).	Other	Results
	Useful for patients interested in vaccine safety during pregnancy and guideline committees.	Other
	-Useful to clinician because many systematic reviews were published on this subject recently and it provides a review of all the evidence (more comprehensive) + summarizes the findings well.	Summary of SR results
Mattishent	Yes. This overview answered multiple specific questions about the risk of pneumonia and ICS use that were not addressed by the systematic reviews included. To do so the authors looked at primary literature. This method was appropriately determined a priori.	New meta-analysis of results	New meta-analysis for subgroups or specific research questions not analyzed separately in included SRs		Although there is no specific information about dose or treatment duration, the authors do comment on dose threshholds and their potential role in increasing risks of ICS. This data is cited in the discussion when explaining the findings, but not obtained directly from the SRs. As with any overview, their findings are limited by what is reported in the included SRs, or primary studies should the …	Missing further information	On intervention (dosage, duration)
	The new knowledge is obtained from primary studies – and has been synthesized. The specific questions answered are: 1. Are there differences in pneumonia risk with different ICS classes? 2. Is there a risk of pneumonia with ICS use in patients with asthma? 3. What is the risk of pneumonia recurrence with continued ICS use?	New meta-analysis of results
	This overview is incredibly useful. It attempts to anser questions about ICS use and adverse effects. The adverse effects investigated are relevant, and pooled from diffferent SRs. The questions they sought to answer about these ADEs are relevent to practice and their answers meaningful and constructive.	Other	Results, Approach: Choice of AEs
Moore	This is a cochrane overview of cochrane SRs evaluating AEs associated with single dose analgesics in the post-operative period. There is a wide range of analgesics and a wide range of pain models. AEs are reported a RR of any AE or any SAE compared to placebo rather than focusing on specific types of AEs. The broad scope across different classes of analgesics allows for comparisons (i.e., AEs ass…	Summary of SR results	Summary of results that were not synthesized or presented in a single SR		Variability assessment by pain model (in addition to the variability assessment by drug class that is provided) would be good to see.	Missing methodological steps	Additional assessments
	The additional value of this new knowledge is the ability to compare different classess of analgesics across a broad range of pain models (although mostly molar tooth extraction). There is also value on the cosolidation of data across drugs and pain models	Summary of SR results	Summary of results that were not synthesized or presented in a single SR
	I think that this overview is valuable in the sense that I don’t think I would be able to consolidate this data if I were to read each of the individual SRs and definitely not if I were to read the “best” SR.	Summary of SR results	Summary of results that were not synthesized or presented in a single SR
	The overall message that AEs (any) are more likely to be greater than placebo with opioids but not non-opioids is an important message that might not always be evident in specifically focused SRs.	Summary of SR results	Summary contrasting inconsistent SR results
Onasanya	Discrepant results of SR’s are clearly presented and discussed (e.g. use of composite outcomes in some SR, different statistical approaches).	Summary of SR results	Summary contrasting inconsistent SR results		Details on dose are missing.	Missing further information	On intervention (dosage)
	Based on the largest SR included in the overview, the number of patients needed to detect a true difference was estimated.	Other	Approach: Estimation of number of needed participants to detect true difference in events rates		Furthermore, lab values (testosteron level) as well as an assessment of cardiovscular risk factors / comorbidities (bias?) could be of interest as well but are probably also missing in the RCTs included in the SRs…	Missing further information	On population (risk factors)
	Furthermore, SRs were assessed and the association between fubnding source and results was analysed.	Summary of SR results	Summary of SR results with additional assessments
	Additionally, an incorrect inclusion of RCT data was revealed for a few SRs was revealed. However, no meta-anylasis was conducted.	Other	Highlighting gaps or limitations in current evidence
	Discrepant results in SRs due the methodological differences. However, there is some evidence that oral application of testosterone is associated with an increased risk.	Summary of SR results, Other	Summary contrasting inconsistent SR results, Results
	Overview is useful due to the description of relevant issues influencing results of SRs.	Summary of SR results	Summary of SR results with additional assessments
	In addition to the issues mentioned before, important points are also menrtioned in the discussion section / conclusion potentially influencing the risk of CV AEs reported in the SRs (e.g., indication).	Other	Highlighting gaps or limitations in current evidence
Ozbilen	Although this review is pretty old, I could not find a newer one tackling the same question an dcomparing so many different drugs. Apparently, new drugs are missing.				As mentioned above, anticholinergic side effects are a major problem particularly for older patients. So, information about age would be helpful. Perhaps differences in the occurance of these AEs between drugs are not drug-related but age-related (because of an older/younger population in the trials compared).	Missing further information	On population (age)
	Anticholinergic side effects are usually not severe, but problematic. However, measuring them is diffucult, e.g. hypersalivation, constipation or urinary problems are a bit difficult to measure and as a side affect usually nor measured in a standardized manner. So the anticholinergic side effects are really mentioned in every review, but not in a quantitative way. In this Overview, the authors ta…	Other	Approach: Choice of AE
	The order of drugs is really new and interesting. Particularly when considering that some of the newer drugs are not much better than very old ones.	Other	Results
	And it is in so far interesting and relevant, as most reviews focus on extrapyramidal side effects of antipsychotics and less on the anticholinergic side effects.	Other	Approach: Choice of AE
	As already explained above, the particular value is in the focus on anticholinergic side effects. Even in the latest Cochrane Review on Antipsychotics from 2017, anticholinergic side effects are not considered. Given the fact, that most antipsychotics are studies in younger patients, but are given to older patients (with dementia), this is highly relevant: older patients suffer more from antichol…	Other	Approach: Choice of AE
	The SRs are not so useful, because they cover many different side effects and do not foxus on this AE. (one should do such an overview again including newer drugs ans many more trials!)	Other	Approach: Choice of AE
Pelletier 2021	No. This overview did not generate new knowledge. It did consolidate knowledge that gential tract infections were associated with SGLT2i use, and that there remains uncertainty about the association of SGLT2i and other adverse effects, and specific SGLT2 inhibitors and certain adverse effects. This overview was not able to provide further certainty about the adverse events beyond genital and urin…	Summary of SR results			Dosage missing – although not particularly relevant given narrow dosing interval
	This overview does add value. It provides a more comprehensive understanding of adverse events and SGLT2i	Summary of SR results			Duration of treatment, follow-up and time to onset of adverse events are not reported	Missing further information	On intervention (duration), on study details (follow-up), on outcome (time to onset of AE)
	and particulary, helps clinician understand the differences between class adverse events and drug specific adverse events. In their discussion they do a good job of providing hypotheses for these differences, although this is not based on data obtained from included systematic reviews and seems more like expert opion.	Other	Approach: Expert opinion
	This overview is useful to clinicians because of the insightful discussion and interpretation of non-novel information.	Other	Approach: Expert opinion
Pelletier 2020	No. This overview did not generate new knowledge. The conclusions of this overview, “It appears that SGLT-2 inhibitors are not associated with an increased risk of total cancer or specific cancers in patients with type 2 diabetes”, are congruent with the results from the majority of included SRs.	Summary of SR results			No information related to dose was provided. However this is not information that I would find useful given the narrow dose range typically used.
	Although this overview did not generate new knowledge, it did solidify current knowledge and address the uncertainty generated by an outlier SR that did find a significantly increased risk of cancer in this population.	Summary of SR results	Summary contrasting inconsistent SR results		More importantly, not enough information is provided around duration of therpay or follow-up. Considered that many cancers take a long time to develop, knowing the duration of follow-up and SGlT2-I exposure is critical to understanding the relationship.	Missing further information	On intervention (duration), on study details (follow-up)
	This was useful as it consolidated information, but more importantly this overview justified the reason for the outlier SR that showed increased risk of cancer. This would not have been information obtained from a single SR.	Summary of SR results	Summary contrasting inconsistent SR results
Salvo	This overview sumarizes the event rates for certain AEs related to NSAIDS and COX2Inhibitors. They report the rates of each AE from 29 different SRs but do not do anything more than provide a range. There is no investigation into the variability between SRs nor is there any further analysis done with the data they extracted. This is just straight extraction and reporting from SRs. There is no new…	Summary of SR results			When reporting a range of incidence rates it would be valuable to comment or explore the sources of variabiilty in a more formal fashion. There is mention of heterogeneity in the discussion but not at the level of each outcome.	Missing methodological steps	Additional assessments
	There is no new knowledge here.
	There may be value in summarizing the findings of 29SRs but I don’t think there is much value beyond that. Providing a range of incidence rates may be of interest to the reader but there is a lot of heterogeneity between the SRs with respect to patients, dose, drug, followup period, definitions of AEs and there is no exploration of this varibility.	Summary of SR results
Thulliez	Added value – demonstrated that the included reviews agree that anti-VEGF treatments were not associated with an increased risk of systemic adverse events, particularly CV adverse events. Just 1 meta-analysis showed an increase in the risk of CV adverse events but may be of low statistical value. Clinically applicable – yes.	Summary of SR results, Other	Summary demonstrating consistent SR results, Results		No details on posology (dose, frequency of injections)	Missing further information	On intervention (dosage, frequency)
	New knowledge – showed that ranibizumab was associated with an increased risk of hemorrhagic events in older patients with acute macular degeneration in several meta-analyses, while no significant hemorrhagic risk was apparent in patients withdiabetic macular edema or retinal vein occlusion.	Summary of SR results, Other	Results
	It provides a more extensive view of the published data and confirms that the data overall is consistent.	Summary of SR results	Summary demonstrating consistent SR results
	Re: ranibizumab – was able to point out a possible AE in a specific population.	Summary of SR results	Summary of results that were not synthesized or presented in a single SR
	-Useful to clinicians because many systematic reviews were published on this subject recently and it provides a review of all the evidence (more comprehensive) + summarizes the findings well.	Summary of SR results
	-Points out their results but also states the results of the most rigorous systematic reviews (Cochrane reviews) – could help clinicians pick which systemic review they would like to read (rather than arbitrarily choosing one).	Other	Approach: Stating most rigorous included SR
Uguz	Apart from these formal and probably methodological flaws, this overview did not make a synthesis of previous results, but rather described the results of existing meta-analyses. It is quite nice, that the author makes some sort of a synopsis for the individual drugs summarising the findings from applicable SRs and presenting them for each individual drug in a narrative way.	Summary of SR results			Reading this overview can be best described with: I am still confused, but on a slightly higher level. Firstly, this paper was produced by one author, there were no additional (4-eyes) checks for quality and the methods to analyse the meta-analyses and SRs are not clearly prescribed. I am becoming nervous when I read typos already in the abstract.
	Briefly, no new knowledge.				However, having 3 different odds ratios is not very helpful. In contrast, Dragioti et al performed sensitivity analyses and combined the results of the different meta-analyses AND presented in the end a synthesis of results	Missing methodological steps	Additional assessments
	Most of the individual SRs and meta analyses offer important, even though sometimes contradictory information. So, it is nice to have the most relevant outcomes and figures in an overview, but without additional statistical evaluation.	Summary of SR results	Summary contrasting inconsistent SR results		As described above, it is simply narrative and no attempt to calculate ORs over all studies with the same outcome parameters.	Missing methodological steps	New meta-analysis
					Secondly, there is no detailed infromation about exposure (firt, second, third trimester). Dose-response relationships are only discussed, but not explained in the results. IN the end there is only in the discussion section a vague hint, that sertraline may produce less birth defects than other SSRIs, however, this is again open for discussion, as some drugs are used to lesser extent (in pregnant…	Missing further information	On population (pregnancy trimester), on outcome (dose-response relationship)
					This overview is in my point of view useless and suffers from methodological flaws.
Van Leeuwen	There is new knowledge in this overview. This publication offers a summarized classification of evidence from 113 systematic reviews (SRs). This classification is based on terminology by the International Association for Research on Cancer, such as “sufficient systematic review evidence” of a specific hazard to human health. This classification was done after an appraisal of methodological qualit…	Summary of SR results	Summary of SR results with additional assessments		However, if a clinician is concerned regarding a specific toxicity with a prescribed therapy, it is certainly more informative for them to access a sytematic review. This is because the clinician can refer to an SR that is more closely related to their patient characteristics (ex. cancer diagnosis, drug therapy, patient demographics, etc).	Other limitations	SR provide more specific results
	The new knowledge is the concise evidence quality stratification of cardiovascular toxities. For example, the overview outligns that across multiple SRs conducted in various cancers and patient populations, there is sufficient evidence of high-grade hypertension for bevacizumab. Although this was previous described in high quality SRs, the overview functions as a one-stop document for oncology cl…	Summary of SR results, Other	Summary of SR results with additional assessments, Results		Although multiple times the overview outligns the various challenges in evidence analysis, it would be beneficial for the overview to include stratisifcation based on cancer type, drug dosing (only bevacizumab is briefly categorized), duration of treatment, length of follow-up, and patient demographics. These break downs would provide clinicians with more specific information in relation to each …	Missing methodological steps	Subgroup analysis
	The additional value comes from the ability to consicely provide clinicians with evidence based conclusions on therapy toxicity risks. Readers have access to new knowledge in the form of quality appraisal for multiple systematic reviews in one umbrella document	Summary of SR results	Summary of SR results with additional assessments		In addition, many of the included therapies are perscribed as second or subsequent line options in cancer care. The overview exluded all exclusively second-line SRs, which likely provides a large gap of toxicity data.	Other limitations	Potentially biasing inclusion criteria
	For researchers, this overview also offers commentary and improvement suggestions regarding the methodology and data analysis for some of the included SRs.	Other	Providing information on: Areas for improvement
	This overview would be useful to clinicians seeking a consice summary of multiple SRs. For example, if a patient has baseline cardiac comorbidities, a clinician can examine this overview to assess which toxicities are likely to occur in a selected therapy. Clinical learners may also find this overview beneficial for an introduction into cardiovascular toxicities associated with various anti-cance…	Summary of SR results, Other	Approach: Provide an introduction to the topic
	Main Categories with subcategories				Main Categories with subcategories
	Summary of SR results (19/27, 70%)				Missing further information (18/27, 67%)
	Summary of SR results with additional assessments				On intervention (dosage, duration, co-medication, frequency)
	Summary contrasting inconsistent SR results				On population (age, gender, pregnancy trimester, risk factors, genetic polymorphisms)
	Summary demonstrating consistent SR results				On outcome (definitions of AEs, time of onset of AEs, benefits, dose-response relationship)
	Summary of results that were not synthesized or presented in a single SR				On study details (follow up)
	New meta-analysis (5/27, 19%)				Missing methodological steps (10/27, 37%)
	New meta-analysis for subgroups or specific research questions not analyzed in included SRs				Additional assessments (overlap, variability, sensitivity analysis)
	New meta-analysis across conditions not analyzed together in included SRs				New meta-analysis
	New meta-analysis increasing confidence in the results by including a higher number of patients than the included SRs				Subgroup analysis (for condition, substance, route of administration, dosage, duration of treatment, length of follow up, age)
	Other (16/27, 59%)				Other limitations (6/27, 22%)
	Highlighting gaps or limitations in current evidence				Lacking practical relevance
	Providing information on: Definitions of AEs, dose, duration, areas for improvement in future research				Language restriction
	Interesting or important results				Unstructured presentation of results
	Structured presentation of Results				Flawed analysis
	Useful approach: Formulation of research question, choice of AE outcomes of interest, included primary study type, providing expert opinion, stating most rigorous included SR, estimation of number of needed participants to detect true difference in events rates, providing new guidance, providing an introduction to the topic				SRs provide more specific results
					Potentially biasing inclusion criteria
